# Supplementary material for: Psychometric Properties of the RESTQ-Sport-36 in a Collegiate Student-Athlete Population
Source: Front Psychol. 2021 May 26;12:671919. doi: 10.3389/fpsyg.2021.671919 (PMC8187868; doi:10.3389/fpsyg.2021.671919)
Supplement: Supplementary file 1 [file Table_1.XLSX]

## Sheet: Sheet2
	SR1	GWB1	SR2	FG2	SQ1	SS1	GS1	SR3	GS2	FG3	SS2	SQ2	GS3	GWB2	FG4	SQ3	GWB3	SS4	INJ1	BIS1	EE1	INJ2	DB2	SE2	PA2	BIS2	INJ3	SE3	DB3	EE3	PA3	SE4	DB4	BIS4	EE4	PA4
SR1	1.97186
GWB1	1.09454	1.51833
SR2	1.34938	1.13273	2.00864
FG2	-0.0123493	-0.476308	-0.231988	3.11031
SQ1	0.806223	0.993127	0.959201	-1.1547	2.45263
SS1	-0.375258	-0.586378	-0.548665	0.651503	-0.627333	1.54914
GS1	-0.525747	-0.804549	-0.677978	0.79978	-0.907595	1.00821	1.65174
SR3	1.10176	0.913009	1.34366	-0.227147	0.750624	-0.439126	-0.654161	3.13073
GS2	-0.444444	-0.556722	-0.506291	0.687838	-0.623091	0.739262	1.10167	-0.539225	1.31573
FG3	-0.0724284	-0.510769	-0.16499	2.13317	-0.967188	0.536389	0.807834	-0.273465	0.630246	2.80857
SS2	-0.357593	-0.548283	-0.51888	0.682373	-0.80089	1.29614	1.11635	-0.410669	0.80542	0.820719	1.72321
SQ2	0.791055	0.962737	0.86849	-1.00062	1.95161	-0.475993	-0.779403	0.759376	-0.548937	-0.941243	-0.60007	2.60061
GS3	-0.44667	-0.804397	-0.6773	0.806641	-0.980469	0.92985	1.15931	-0.708744	0.843886	0.970703	1.1679	-0.930119	1.88284
GWB2	1.14571	1.14865	1.25023	-0.532424	1.13168	-0.517033	-0.763165	1.06971	-0.549487	-0.531242	-0.62036	1.19339	-0.858873	1.58327
FG4	-0.196615	-0.534939	-0.237302	1.43782	-1.42652	0.593131	0.765842	-0.24783	0.570332	1.62299	0.851923	-1.39081	0.960966	-0.629294	2.5191
SQ3	0.0424805	-0.284207	-0.22472	0.924783	-1.125	0.474302	0.683078	-0.158149	0.593795	1.06285	0.618404	-1.20049	0.743264	-0.342656	1.25412	2.3307
GWB3	0.954066	0.997745	1.16479	-0.460259	1.02517	-0.480469	-0.778893	0.985288	-0.595187	-0.399002	-0.635986	0.964437	-0.771484	1.23608	-0.513391	-0.268606	1.44025
SS4	-0.375607	-0.496013	-0.476725	0.542942	-0.699653	0.973633	0.957287	-0.642004	0.740988	0.540363	1.08341	-0.478624	0.927599	-0.521616	0.659658	0.62438	-0.460286	1.5485
INJ1	-0.0792061	-0.263631	-0.11611	0.589519	-0.676313	0.583828	0.829339	-0.384472	0.543159	0.713162	0.811807	-0.439099	0.649655	-0.310826	0.717231	0.810248	-0.303444	0.877634	3.0757
BIS1	0.451341	0.496711	0.68099	-0.645915	1.07227	-0.0970052	-0.354936	0.602862	-0.271347	-0.657877	-0.253472	0.963108	-0.422309	0.712624	-0.716674	-0.444149	0.619358	-0.375081	-0.646487	1.62995
EE1	-0.139567	-0.271647	-0.198597	0.811601	-0.475508	0.406321	0.48234	-0.267904	0.341551	1.07476	0.578164	-0.456868	0.720594	-0.484429	0.945873	0.535402	-0.411337	0.579836	0.74943	-0.689616	2.61174
INJ2	0.0287793	-0.145427	-0.000651042	0.43948	-0.419922	0.225749	0.358802	0.0423636	0.157589	0.748253	0.329427	-0.213867	0.180664	-0.00130149	0.647323	0.578877	-0.0979275	0.422689	0.979865	-0.765336	1.05119	2.23909
DB2	-0.179951	-0.29139	-0.167806	0.847439	-0.495117	0.468506	0.465301	-0.529652	0.336367	0.985801	0.506944	-0.411892	0.572483	-0.435972	0.781256	0.529043	-0.284397	0.492106	0.592365	-0.553867	1.12061	0.787833	1.92682
SE2	0.457381	0.484792	0.556478	-0.648763	0.693359	-0.272868	-0.28143	0.331526	-0.22853	-0.601738	-0.315104	0.779297	-0.389974	0.64257	-0.660865	-0.291576	0.460341	-0.302138	-0.0579613	0.864238	-0.455566	-0.365808	-0.473355	1.92408
PA2	0.543403	0.673611	0.764754	-0.380253	0.686522	-0.30446	-0.350694	0.642361	-0.26615	-0.290831	-0.283627	0.578548	-0.349579	0.659784	-0.221551	-0.00919668	0.655629	-0.340122	-0.0442708	0.711806	-0.361668	-0.172743	-0.368056	0.782118	2.04514
BIS2	0.491126	0.641992	0.613896	-0.302424	0.915219	-0.294854	-0.522372	0.577373	-0.377794	-0.301758	-0.41926	0.801766	-0.555585	0.711178	-0.424479	-0.25293	0.566351	-0.354265	-0.0868318	0.901366	-0.348145	-0.29284	-0.190448	0.806089	0.723958	1.80221
INJ3	0.000751698	-0.0347123	0.126682	0.694987	-0.549723	0.163493	0.418911	-0.058015	0.23626	0.850306	0.415527	-0.377035	0.277995	-0.081598	0.715386	0.615964	-0.156711	0.466146	1.45472	-0.716797	0.871467	1.43245	0.650391	-0.147054	-0.0850032	-0.175011	2.75261
SE3	0.565124	0.751833	0.676421	-0.695455	0.845365	-0.432468	-0.655197	0.527899	-0.519341	-0.659858	-0.374963	0.959972	-0.685173	0.824893	-0.638889	-0.506076	0.61011	-0.353728	-0.259353	0.77441	-0.634196	-0.483261	-0.409085	1.19305	0.748264	1.00595	-0.0264974	2.20972
DB3	-0.0807472	-0.238973	-0.15842	0.590298	-0.459449	0.178555	0.280822	-0.283346	0.221815	0.882541	0.284034	-0.491235	0.503879	-0.353154	0.778646	0.363607	-0.352895	0.350936	0.504969	-0.506832	1.10221	0.536739	0.884883	-0.341325	-0.233507	-0.211925	0.61956	-0.288846	1.41835
EE3	-0.343554	-0.369115	-0.321673	0.672474	-0.251228	0.496658	0.431927	-0.405622	0.460693	0.602919	0.435716	-0.264463	0.680018	-0.474343	0.58941	0.1926	-0.39142	0.415635	0.121851	-0.477409	1.35449	0.416736	0.908642	-0.565116	-0.315972	-0.454299	0.237698	-0.733819	0.827824	2.21639
PA3	0.449198	0.616962	0.476013	-0.462831	0.437354	-0.405863	-0.426453	0.472154	-0.349854	-0.410129	-0.305834	0.520497	-0.475019	0.545729	-0.222005	-0.0423991	0.473785	-0.337888	0.00499522	0.197509	-0.322103	0.111708	-0.434938	0.308492	0.901042	0.43028	0.0329942	0.546232	-0.276172	-0.400893	1.90467
SE4	0.732503	0.841902	0.81467	-0.532633	0.939616	-0.219401	-0.562592	0.545948	-0.45155	-0.319728	-0.229004	0.972711	-0.683051	0.9128	-0.501576	-0.325046	0.739773	-0.387858	-0.0911702	0.846354	-0.506154	-0.21224	-0.265299	1.05632	0.7738	1.21466	0.0683865	1.56399	-0.247792	-0.758222	0.69328	2.26777
DB4	-0.056071	-0.278971	-0.178394	0.775116	-0.654012	0.192155	0.299886	-0.0687663	0.182271	0.853352	0.309531	-0.656616	0.536992	-0.3715	0.808033	0.657341	-0.262328	0.228037	0.537842	-0.554151	0.900416	0.510074	0.993778	-0.416957	-0.194654	-0.117432	0.549108	-0.455729	0.781738	0.55363	-0.212728	-0.368164	1.45028
BIS4	0.595568	0.700803	0.582067	-0.584362	0.993729	-0.40514	-0.564155	0.508837	-0.378989	-0.536555	-0.440525	1.08337	-0.732286	0.801987	-0.734722	-0.534405	0.552022	-0.550852	-0.320554	0.959436	-0.690244	-0.552028	-0.457546	1.11287	0.751811	1.20806	-0.400409	1.38199	-0.377091	-0.820997	0.606288	1.50111	-0.454626	2.05986
EE4	-0.212467	-0.414599	-0.311911	1.02291	-0.856898	0.542909	0.726597	-0.518188	0.531368	1.02343	0.648753	-0.834903	0.912188	-0.713666	0.945242	0.814731	-0.512465	0.600914	0.702256	-0.711468	1.5695	0.779778	0.879723	-0.517895	-0.163601	-0.612374	0.744321	-0.858776	0.843919	1.27831	-0.390285	-0.797648	0.910638	-1.0421	2.51983
PA4	0.432292	0.427083	0.361421	-0.389189	0.481977	-0.322606	-0.270833	0.326389	-0.314294	-0.260332	-0.22006	0.513199	-0.478578	0.444022	-0.217175	-0.172355	0.350018	-0.418601	-0.0572917	0.326937	-0.463629	-0.142924	-0.191278	0.615307	0.68482	0.513889	-0.0419671	0.746528	-0.180556	-0.348958	0.616319	0.791667	-0.265625	0.753463	-0.508128	1.96181

## Sheet: Sheet1
SR1	GWB1	SR2	FG2	SQ1	SS1	GS1	SR3	GS2	FG3	SS2	SQ2	GS3	GWB2	FG4	SQ3	GWB3	SS4	INJ1	BIS1	EE1	INJ2	DB2	SE2	PA2	BIS2	INJ3	SE3	DB3	EE3	PA3	SE4	DB4	BIS4	EE4	PA4
3	3	4	1	2	1	1	4	0	1	1	2	0		2	2	5	0	4	2	1	4	1	2	4	2	4	2	0	0	4	2	2	2	3	2
3	3	2	0	2	1	1	3	1	0	2	2	1	3	2	1	3	1	3	2	2	2	1	2	1	3	3	3	1	0	2	2	3	2	1	2
5	4	5	2	2	1	1	3	1	2	2	1	0	4	4	3	3	0	5	3	1	2	0	3	3	4	4	4	1	0	3	3	1	4	1	5
4	4	4	3	2	2	2	6		3	2	3	1	3	4	1	3	1	4	3	2	1	1	2	2	3	4	3	3	0	2	2	1	3	1	3
3	3	2	1	3	2	2	1	2	0	1	5	0				3	0	0	3	1	1	0	3	3	3	1	4	1	0	3	4	0	4	2	4
5	5	5	2	5	2	1	6	0	0	1	5	0	5	0	1	5	1	3	5	2	5	1	2	2	3	3	2	1	0	2	2	1	2	2	4
5	4	5	3	3	2	2	3	2	0	1	3	2	4	2	1	3	1	3	3	1	2	1	3	2	2	5	4	1	0	3	3	0	4	1	2
5	4	5	1	4	2	1	5	1	1	2	4	2	3	1	1	5	2	3	3	2	2	1	5	2	5	3	5	1	0	4	5	2	5	2	3
4	5	5	1	5	1	1	5	0	0	1	5	0	5	0	2	5	1	2	5	1	1	0	3	4	6	2	2	0	0	5	5	0	4	0	6
5	6	6	0	6	1	0	2	0	0	0	6	0	6	0	0	6	0	0	6		2	0	5	5	5	1	5	0	0	1	5	0	4	2	1
6	5	5	5	1	4	4	4	4	5	5	1	5	4	4	4	3	3	4	2	2	5	1	1	4	2	5	0	1	2	5	4	1	4	4	2
2	1	0	0	1	5	2	0	1	0	5	0	5	1	4	4	1	3	3	2	1	3	1	1	2	2	1	0	1	3	2	0	0	0	0	3
5	3	3	2	3	1	1	3	1	2	1	3	1	4	1	0	3	1	1	3	0	2	0	2	2	3	2	3	1	0	2	3	1	3	1	2
2	2	1	3	2	4	4	2	3	2	4	0	3	1	2	2	1	4	3	1	1	1	1	1	2	2	2	1	1	3	0	1	1	1	3	2
6	4	6	1	4	2	0	6	0	0	1	4	1	6	1	1	6	2	3	3	0	3	1	3	2	4	1	4	1	0	1	3	0	5	0	3
3	3	2	2	0	4	4	1	2	1	4	1	5	2	3	4	2	4	4	2	0	2	0	3	3	3	1	1	1	0	3	1	0	2	4	1
3	3	4	3	1	0	0	3	0	2	0	0	0	3	3	1	3	0	0	3	0	2	0	3	4	5	0	5	0	0	3	3	0	4	1	4
5	4	5	1	3	1	1	5	1	1	1	4	1	5	2	2	5	0	1	3	1	2	1	4	4	4	2	4	1	0	5	5	1	3	1	2
5	5		6	2	5	1	5	3	3	2	1	1	5	5	4	5	1	4	4	2	3	3	2	5	4	2	3	2	1	2	3	2	3	2	4
5	5	5	2	3	2	1	3	0	2	1	3	1	4	3	2	4	1	3	2	0	1	1	3	4	3	4	4	1	0	3	3	1	3	3	5
2	2	3	3	3	2	2	1	2	2	2	2	3	2	0	1	3	1	2	4	0	1	1	2	6	3	2	2	0	2	2	2	0	3	2	3
6	5	6	1	5	0	1	2	1	0	2	5	1	5	0	1	5	1	2	5	1	1	1	5	2	2	1	5	1	0	2	3	0	4	2	2
3	3	2	6	0	2	0	6	0	6	1	0	0	3	5	3	6	0	0	0	0	0	0	0	0	1	0	0	0	0	3	1	3	1	0	0
2	1	1	1	1	3	3	1	3	3	3	1	3	2	3	3	2	2	3	1	1	2	1	0	1	1	3	1	1	2	1	0	1	1	2	1
5	4	5	5	0	5	6	5	6	4	4	1	4	5	3	6	4	2	4	5	1	1	1	6	4	6	1	6	1	0	1	6	1	6	1	4
3	3	2	5	2	3	3	1	1	2	3	2	3	3	2	1	2	2	3	2	6	5	6	2	1	5	3	2	2	6	0	0	5	2	6	1
5	5	4	0	2	2	1	0	0	0	1	2	1	4	2	4	4	2	5	3	1	2	1	4	5	3	5	5	1	0	5	5	1	5	2	5
4	3	4	2	2	1	1	3	0	0	1	3	1	3	3	0	3	0	2	3	0	2	1	3	3	3	1	5	0	1	3	3	1	5	2	3
5	3	3	2	2	2	1	2	1	1	2	2	1	3	2	1	3	0	0	3	1	2	1	2	3	3	1	2	1	0	3	2	1	2	2	3
6	6	6	1	5	1	0	5	0	0	0	5	0	5	0	0	5	0	0	5	1	0	0	4	4	5	0	5	0	0	4	5	0	5	0	0
6	6	5	2	6	2	0	0	0	0	1	6	0	6	0	0	6	0	5	5	1	1	1	6	6	6	2	6	0	0	5	6	0	6	0	6
1	3	6	1	1	6	3	2	1	0	6	1	2	3	4	3	4	6	6	6	0	1	1	4	4	6	2	5	0	0	1	5	1	3	1	1
5	3	5	1	4	2	0	3	0	0	1	4	0	4	0	1	5	1	1	6	0	0	1	4	3	6	2	4	0	0	3	4	1	4	1	4
6	4	5	4	2	2	2	4	2	2	2	3	1	5	2	2	4	2	6	2	3	4	1	1	2	3	3	1	2	0	4	1	2	3	5	3
4	2	4	6	4	6	5	1	5	4	5	5	6	2	4	1	4	6	5	4	1	0	5	1	0	1	0	0	1	4	0	0	0	0	2	1
5	5	4	0	5	0	0	3	0	0	0	4	0	4	0	0	4	0	1	4	0	3	1	4	4	4	2	2	2	2	2	4	1	4	1	4
5	5	5	2	5	1	0	4	0	0	2	5	0	5	0	0	4	0	5	3	0	2	0	1	4	5	5	5	0	0	4	4	0	4	0	3
6	5	6	3	2	1	1	1	1	1	1	2	1	3	2	2	4	1	4	3	0	1	2	4	3	3	2	3	0	0	2	2	0	2	6	4
5	3	3	2	3	1	1	0	0	2	1	3	1	3	2	1	3	0	1	3	2	2	1	4	3	3	2	3	0	0	5	5	1	5	3	3
2	2	3	4	1	1	1	2	0	5	2	1	3	2	5	0	2	0	2	1	2	2	2	2	1	1	3	2	5	1	1	2	4	1	5	6
6	5	3	5	1	2	2	2	1	2	1	2	1	3	3	2	3	1	1	2	1	2	2	1	3	3	3	3	1	0	4	3	2	3	2	5
3	3	4	3	1	3	4	4	0	3	4	1	5	3	6	3	4	1	1	5	1	2	0	1	6	3	2	1	0	0	4	0	3	2	5	4
3	3	3	2	2	1	1	0	0	0	0	1	2	2	4	0	3	0	2	2	2	0	0	1	0	3	2	1	2	5	1	0	0	1	2	3
2	2	2	4	2	2	2	1	2	4	2	2	3				2	1	6	3	5	2	3	4	3	5	6	5	4	0	2	3	2	5	2	3
6	5	5	3	4	2	1	2	0	1	2	4	0	5	1	0	5	1	2	4	0	1	0	5	5	6	1	5	0	0	5	4	0	5	3	5
6	5	4	5	1	1	1	3	0	1	1	3	1	5	4	5	4	1	6	1	0	6	1	4	5	4	6	5	2	1	5	4	1	1	3	3
2	3	2	3	1	2	1	2	1	3	2	1	0	3	3	2	3	2	3	2	0	1	1	4	3	4	4	3	1	0	4	4	1	3	0	4
3	2	4	6	2	2	2	0	2	3	1	1	2	3	4	2	2	1	1	3	1	2	0	1	2	5	5	3	0	0	2	5	0	3	2	2
5	5	6	3	4	3	0	1	0	2	2	4	1	5	2	3	5	0	4	3	1	4	5	2	3	5	5	2	2	0	3	5	2	4	1	1
5	4	4	1	4	2	2	4	1	0	1	2	2		1	5	4	1	0	3	4	0	2	1	1	2	3	2	1	2	1	2	1	2	4	2
5	5	5	2	2	3	1	3	1	2	2	3	1	5	2	1	4	2	4	2	1	3	2	3	3	4	3	5	2	1	2	5	2	4	2	3
5	5	6	0	6	1	1	6	0	0	0	6	0	6	0	0	6	0	0	4	2	5	3	2	6	3	3	5	0	5	6	3	1	4	2	5
6	5	6	2	5	2	1	6	0	0	2	6	0	4	0	0	4	0	3	5	0	2	0	5	5	4	2	2	0	0	6	3	0	3	2	3
6	2	6	5	1	2	4	5	2	5	2	1	1	4	4	5	4	1	5	2	2	3	2	3	5	2	5	2	3	1	4	2	2	3	2	5
6	6	5	2	2	4	1	6	1	1	6	5	0	5	2	1	2	0	0	4	0	2	2	2	2	4	1	5	0	0	6	6	1	6	1	5
6	5	5	5	3	0	0	4	0	5	1	5	0	6	6	5	5	0	1	4	3	3	2	5	5	5	3	5	1	3	3	5	1	5	2	5
5	5	5	3	2	3	2	4	0	5	4	5	1	5	3	2	5	3	6	1	1	5	2	1	1	5	6	5	1	0	4	5	1	5	1	4
5	3	3	1	3	2	2	1	0	2	2	3	1	3	2	1	3	1	3	2	2	2	2	1	2	2	4	4	4	1	3	4	3	4	2	3
4	4	6	6	2	1	2	4	1	5	1	1	1	2	6	0	3	0	2	3	6	1	3	1	3	3	2	1	5	6	2	3	1	1	6	3
6	3	4	2	2	3	3	5	2	1	4	2	3	4	3	3	4	1	6	1	1	3	3	2	2	1	4	1	0	0	1	2	2	1	2	4
6	2	2	3	0	2	4	2	2	3	3	0	3	2	2	6	2	2	6	1	0	5	2	2	1	1	3	2	1	0	3	1	2	1	2	6
2	2	2	2	2	2	2	2	2	2	2	2	2	2	2	2	2	2	2	2	2	2	2	2	2	2	2	2	2	2	2	2	2	2	2	2
4	5	4	2	2	2	0	2	0	1	2	3	1	3	4	2	4	2	2	2	3	3	2	1	3	4	4	3	1	1	5	3	0	2	3	3
4	4	3	1	2	2	1	3	0	0	1	1	0	3	1	2	4	0	2	3	0	2	0	3	3	3	2	2	1	0	4	3	0	3	2	2
4	5	5	0	5	1	0	4	0	0	1	5	0	5	1	1	5	1	5	3	1	3	1	3	2	3	5	4	1	0	3	4	1	4	1	2
4	5	6	0	4	0	0	5	0	0	0	2	0	3	1	2	5	0	0	4	0	1	0	4	4	5	2	5	0	0	2	4	0	5	1	3
6	5	6	1	5	1	0	6	0	0	1	2	0	5	1	1	5	0	1	4	0	2	1	2	3	4	4	4	0	2	3	3	0	3	0	4
4	5	5	3	2	1	1	4	0	1	2	3	1	4	1	1	4	1	2	3	1	1	2	4	3	5	5	5	1	1	2	4	2	5	1	4
5	3	2	2	1	3	3	2	1	1	3	2	2	3	1	1	3	3	2	4	1	1	2	4	4	4		4	1	1	3	4	1	4	2	3
1	1	1	3	1	6	6	0	1	0	6	0	4	1	0	1	2	3	6	4	0	0	1	4	2	1	5	5	1	0	2	5	1	2	2	5
6	4	5	5	2	1	1	3	0	6	1	1	3	3	2	4	4	1	3	3	1	3	1	3	3	4	4	4	1	0	2	3	2	3	2	3
3	3	3	5	2	2	3	1	3	3	3	2	2	2	5	3	2	1	4	3	2	3	3	2	2	3	5	2	2	1	3	2	2	3	2	3
5	3	5	1	2	2	2	3	1	1	2	4	1	4	1	0	2	1	2	3	2	3	2	2	2	2	2	2	1	2	2	2	0	2	1	2
3	2	4	3	1	2	2	4	0	0	1	1	2	3	3	1	3	0	1	3	1	2	0	0	1	1	2	1	0	0	4	0	0	2	2	0
3	6	4	1	5	1	1	3	1	1	2	3	0	5	1	1	4	1	4	6	0	2	0	6	3	6	6	5	0	0	6	6	0	6	0	5
5	4	5	2	2	1	1	3	1	2	1	3	1	4	2	3	4	1	4	3	2	2	2	2	2	4	4	2	2	0	2	2	3	3	2	2
5	4	4	0	4	3	0	6	0	0	0	5	0	5	0	0	5	0	0	6	0	1	0	5	3	6	1	5	0	0	2	6	0	5	2	4
2	3	3	1	1	3	1	2	1	0	2	1	3	3	2	1	3	1	1	4	2	1	1	4	4	3	1	3	0	0	2	3	0	3	2	4
6	5	6	2	5	0	0	3	0	1	0	5	0	6	0	0	6	0	2	3	0	0	2	5	5	3	1	5	1	0	5	5	0	6	0	6
2	4	2	0	5	1	0	2	0	0	2	5	0	4	0	0	4	0	4	4	1	2	1	2	4	4	2	1	0	1	2	5	0	5	0	4
4	4	5	2	3	1	1	2	0	0	0	4	0	4	0	0	5	0	3	3	0	3	1	3	2	3	4	2	1	0	3	3	2	3	0	3
4	5	4	0	4	2	1	4	0	0	2	2	0	4	0	3	3	0	3	3	1	2	0	2	1	3	2	3	0	0	3	3	1	3	0	3
4	4	4	1	1	1	1	2	1	0	1	2	2	3	1	2	3	2	2	2	2	2	2	2		3	2	2	3	2	3	2	2	2	2	2
3	3	2	5	1	4	4	1	4	5	4	1	5	2	5	5	2	2	4	3	5	2	2	2	2	3	2	1	2	5	4	1	6	2	6	1
5	5	3	2	2	1	1	0	0	0	0	4	0	5	1	2	5	0	1	1	0	6	0	3	0	1	5	1	1	0	2	2	0	2	2	5
4	2	5	0	5	1	1	3	0	0	0	5	0	5	1	0	5	0	1	5	0	1	0	4	5	3	2	2	0	0	3	2	0	3	0	5
6	6	4	0	5	0	0	1	0	0	0	5	0	6	0	0	6	0	2	3	0	2	0	0	1	6	2	4	0	0	4	6	0		0	6
4	5	4	0	5	1	2	1	1	0	1	6	0	3	0	1	3	2	2	4	0	0	0	3	3	4	2	4	1	0	2	3	0	6	1	5
6	5	5	4	2	1	1	5	0	2	2	3	4	5	4	2	5	1	6	4	4	1	2	2	3	5	5	5	2	1	4	5	3	5	2	3
6	3	3	5	1	2	2	2	0	3	2	1	2	3	4	2	2	0	6	3	1	2	1	2	1	5	2	1	1	0	1	5	2	4	2	3
5	5	4	0	4	3	1	5	0	0	3	4	0	5	3	0	5	1	3	4	2	2	0	1	4	3	1	2	0	2	3	3	0	1	2	5
5	4	5	2	2	2	2	1	1	1	2	3	3	4	2	5	4		3	3	2	1	1	1	3	1	3	0	2	4	3	0	2	0	5	2
6	6	6	2	6	1	0	6	0	2	1	6	0	5	1	0	5	0	4	5	1	4	2	2	5	4	6	4	2	1	3	5	1	4	3	1
3	3	3	2	2	1	2	2	1	2	1	3	1	3	1	2	3	1	6	3	2	1	0	3	3	5	2	3	0	0	4	3	0	4	2	5
3	3	2	3	1	1	1	2	0	3	0	1	1	2	3	2	3	0	2	2	2	2	2	1	3	2	2	2	1	2	2	3	1	2	2	2
5	6	4	0	6	0	0	5	0	0	0	6	0	4	0	0	4	0	4	4	1	1	0	4	5	5	2	4	1	0	5	5	1	5	0	4
2	1	2	3	2	2	2	1	1	1	1	4	1	3	1	1	3	1	4	3	2	3	3	2	1	2	3	3	3	4	1	2	3	2	4	2
6	5	4	5	5	1	2	1	2	2	1	4	1	4	1	1	4	1	1	4	1	2	2	2	3	4	2	2	0	0	3	4	1	5	0	4
3	5	4	0	4	1	1	0						4	1	0	5	0	2	4	1	1	2	3	3	4	0	3	1	1	3	3	1	3	2	4
2	1	1	3	3	4	3	0	1	0	3	4	2	1	3	3	2	5	5	1	6	5	1	2	2	2	4	3	2	3	2	3	1	2	3	2
4	5	4	0	3	2	1	4	0	0	2	4	1	4	4	2	4	0	2	5	0	1	0	3	6	5	1	5	1	0	5	4	0	5	0	6
2	3	3	3	2	1	1	2	0	1	1	2	1	2	2	1	2	0	3	1	3	2	1	2	3	4	4	4	1	0	3	4	0	4	2	3
5	5	5	0	5	1	1	5	0	1	1	5	1	5	1	1	4	0	2	3	2	2	2	4	4	3	3	5	1	2	4	4	1	4	3	5
6	5	6	5	1	2	2	6	1	2	2	1	1	5	4	6	6	1	6	3	0	2	2	1	5	3	5	1	0	0	2	4	5	1	6	2
5	3	5	3	2	3	1	4	0	2	2	3	1		2	3	4	1	2	6	1	2	1	6	3	4	3	4	0	0	1	5	1	5	2	3
6	5	5	3	1	2	2	2	1	4	5	3	3	4	3	2	4	5	6	1	6	6	1	4	6	0	6	4	2	2	5	2	1	1	6	3
4	4	5	5	0	2	2	1	0	5	2	0	2	3	6	5	3	3	6	1	5	5	3	2	0	2	6	1	1	0	0	3	3	1	6	3
6	5	5	3	4	3	2	6	0	0	1	5	1	5	2	0	4	1	5	4	2	0	0	2	2	4	2	3	2	5	3	2	1	3		3
1	2	0	4	3	5	6	0	6	2	5	3	3	2	3	4	3	6	6	2	2	4	1	1	2	3	4	1	0	2	3	2	0	2	5	2
2	2	2	5	1	3	4	3	2	6	4	2	5	2	5	1	2	3	3	0	5	6	4	2	0	4	6	1	5	5	1	1	3	1	5	1
5	3	4	2	1	2	2	1	3	2	3	1	3	2	3	2	2	2	6	1	4	3	0	2	2	2	6	2	3	3	1	1	2	1	5	3
4	4	3	3	1	2	2	2	0	0	3	1	2	3	2	3	3	1	1	3	2	2	2	3	2	3	3	4	1	1	4	5	0	3	1	3
5	2	4	3	2	4	4	1	1	4	3	3	1	3	5	3	3	3	4	4	4	4	4	2	1	4	2	1	1	2	1	2	1	3	2	2
3	3	3	0	3	1	0	2	0	1	1	4	0	3	1	0	3	0	3	3	0	0	0	3	2	3	1	3	0	0	2	3	1	4	1	4
3	3	2	3	1	3	4	1	4	4	4	1	3	2	5	4	2	4	4	2	4	4	1	2	2	2	5	1	2	3	3	2	1	2	4	3
6	4	5	4	1	3	2	1	2	5	3	1	1	5	5	5	4	4	5	1	3	4	3	1	1	2	5	3	4	2	4	4	2	2	2	3
6	3	5	0	5	2	0	0	0	0	1	5	2	4	2	0	4	1	3	5	1	2	1	4	3	4	1	4	2	0	4	4	1	4	1	3
2	2	3	2	1	1	2	1	2		2	1	2	2	3	4	2	1	5	2	1	2	2	2	2	4	1	3	2	1	4	4	2	2	2	3
5	5	6	0	5	2	2	4	0	2	1	2	0	5	1	0	5	0	3	2	2	5	0	2	3	3	1	2	0	0	4	6	0	2	4	2
6	6	6	0	5	0	0	6	0	0	0	5	0	6	1	6	6	0	3	6	1	2	1	5	5	6	2	5	1	1	5	5	1	3	2	5
4	5	5	0	3	2	1	3	0	1	2	5	1	5	1	0	4	2	5	4	1	3	1	3	4	5	4	4	2	0	2	6	1	5	1	2
5	3	4	5	2	4	3	2	1	4	4	2	3	4	5	1	4	1	6	3	0	1	1	4	2	3	5	5	1	0	1	5	1	5	1	4
5	5	5	2	2	1	2	3	2	1	2	1	0	2	4	2	2	0	3	2	2	3	5	2	0	4	4	4	4	2	1	4	3	5	2	5
5	4	4	0	2	5	2	3	1	1	5	3	5	3	1	2	3	2	3	3	5	2	2	2	2	2	2	2	2	2	2	4	3	2	2	2
2	4	2	0	2	4	2	2	2	0	3	3	1	2	3	2	3	2	4	2	3	4	4	5	5	2	5	5	3	1	2	4	2	4	4	3
6	4	6	3	6	4	1	3	1	3	4	6	0	4	1	0	5	0	0	5	6	1	2	3	3	5	3	2	2	5	2	5	2	5	6	3
6	5	6	0	5		2	4	0	6	4	2	4	4	5	4	5	1	6	4	6	5	3	2	5	4	6	4	5	1	4	5	1	2	5	4
3	5	5	3	3	1	1	4	0	3	2	5	2	4	2	1	4	1	4	3	2	2	3	2	2	3	4	4	1	2	3	2	1	3	2	2
5	5	4	2	5	2	1	4	0	2	2	4	2	5	3	3	4	2	3	3	2	2	0	2	3	3	3	4	1	0	3	3	1	3	2	3
6	5	6	5	4	2	2	5	0	6	1	4	1	6	4	1	6	1	1	5	2	4	3	3	4	6	2	4	4	1	3	6	2	4	1	5
5	3	4	3	3	3	1	4	0	2	3	5	1	4	2	4	4	2	5	3	3	5	2	2	2	4	3	4	2	2	4	5	1	5	4	4
2	2	2	0	1	2	2	2	1	0	2	1	1	2	3	1	3	0	2	3	1	2	3	1	2	3	2	2	2	0	1	2	2	2	3	3
5	3	6	0	2	2	2	6	1	0	2	2	1	2	5	2	3	1	6	1	2	6	2	2	6	5	6	2	1	1	5	4	4	3	2	6
6	4	4	4	3	5	1	2	0	2	3	2	1	4	2	2	4	2	3	3	3	4	2	2	2	3	4	2	4	5	3	3	2	2	6	1
3	3	4	3	2	4	1	2	1	2	3	1	1	4	3	1	4	1	1	2	3	5	3	0	0	1	4	1	1	3	1	1	1	0	2	4
5	3	5	3	5	4	2	4	2	3	3	6	4	4	2	0	3	1	6	2	4	4	2	4	3	4	4	2	1	5	1	3	1	3	4	4
3	3	4	1	3	2	0	3	0	0	1	2	1	4	1	2	4	3	4	2	4	4	4	2	1	4	4	2	3	4	3	3	2	2	4	4
3	2	3	1	2	2	2	1	1	2	1	2	1	2	1	2	3	0	6	3	0	2	2	2	3	4	1	2	1	0	6	5	1	5	1	4
5	5	5	3	1	2	2	5	1	3	3	3	2	3	4	5	5	2	4	2	5	4	6	1	2	2	4	1	2	3	3	3	2	2	4	5
5	3	5	4		2	2	3	1	5	3	3	2	3	3	2	3	3	6	2	4	5	5	1	4	4	6	2	3	0	2	2	5	1	3	3
5	5	4	3	4	2	2	1	1	1	2	3	1	4	3	1	4	0	4	2	2	2	2	4	6	4	5	4	1	4	5	5	1	4	4	6
5	4	4	5	2	3	1	3	0	3	3	5	2	4	2	2	4	1	1	3	1	3	1	2	2	4	6	5	0	0	3	5	1	1	2	3
3	3	3	4	3	4	4	1	4	4	4	5	4	3	4	2	3	3	5	4	3	5	2	2	4	4	5	2	2	1	5	5	1	5	2	3
3	4	5	3	3	2	3	0	2	3	2	2	1	4	2	2	4	1	5	3	3	4	4	2	4	4	4	3	1	2	2	3	1	2	3	3
5	3	5	0	2	0	1	3	1	1	2	2	2	5	5	3		1	1	4	1	2	0	4	4	2	2	4	1	1	1	4	1		2	4
6	5	4	0	4	2	2	3	0	0	1	4	1	5	0	1	5	1	6	3	2	2	0	4	4	6	2	3	0	0	5	3	0	5	1	5
5	5	5	0	2	1	1	5	0	0	0	5	1	5	1	2	5	0	4	5	1	4	0	6	2	5	5	4	0	0	3	4	1	5	2	5
4	4	3	0	5	2	1	0	1	0	1	5	0	4	0	1	4	0	5	4	1	2	2	5	3	6	2	4	1	0	2	4	1	4	1	2
4	4	5	2	2	2	1	5	1	0	2	2	1	5	2	2	4	1	2	4	2	3	0	4	3	4	2	4	0	0	5	4	1	4	2	2
5	3	2	0	2	2	0	5	0	0	3	4	1	3	2	1	4	2	2	5	1	1	1	2	1	5	2	5	1	0	2	5	0	5	2	3
6	5	2	0	5	2	1	3	0	0	2	5	1	5	0	0	4	1	2	5	1	0	0	6	5	6	1	5	1	0	2	5	1	6	1	6
6	4	5	6	2	2	1	4	0	2	2	2	2	4	3	1	4	1	2	2	2	2	2	3	3	4	3	3	1	0	3	4	2	4	0	4
5	4	5	5	4	5	4	5	2	4	4	4	0	5	5	4	4	3	5	5	1	4	2	3	4	5	4	4	1	0	3	5	1	5	1	5
3	4	4	2	2	2	1	2	0	1	1	2	0	4	1	2	4	2	4	2	4	4	4	2	4	4	5	2	3	1	4	3	3	4	4	5
2	2	2	3	1	5	5	0	4	2	5	3	3	2	1	1	2	2	4	2	3	2	3	4	0	1	3	4	0	4	0	4	0	2	5	4
3	4	4	0	5	1	0	2	0	0	1	4	1	5	1	1	4	1	1	3	1	1	2	4	2	4	1	4	1	1	4	4	1	4	1	3
6	6	6	0	6	0	0	3	0	0	0	4	0	6	0	0	6	0	3	4	0	2	0	3	1	3	3	3	0	0	1	3	0	3	0	0
6	5	5	0	2	3	2	5	1	0	2	3	1	5	2	1	5	2	3	2	2	4	3	2	3	3	5	2	1	0	2	3	1	2	1	3
2	1	2	1	2	4	4	1	3	1	3	2	3	2	3	1	2	2	3	3	1	3	1	2	1	3	4	1	1	1	5	1	2	2	3	2
3	3	5	3	3	1	1	3	1	2	1	5	1	3	1	0	3	0	4	3	0	3	1	3	2	2	2	2	0	1	3	3	0	3	1	5
6	5	6	0	5	1	1	5	0	0	1	4	0	6	3	2	6	0	3	4	0	3	0	6	5	5	4	6	0	0	6	6	0	6	0	5
5	4	5	4	2	2	0	5	0	0	2	3	0	5	2	0	5	2	3	3	1	3	0	2	3	3	2	3	0	0	3	3	0	4	1	3
2	2	2	2	1	2	2	2	2	2	2	2	1	2	1	2	2	0	5	2	2	3	0	1	2	3	5	3	0	0	2	2	0	3	3	2
6	5	5	1	5	2	0	2	0	0	1	5	0	5	0	1	6	1	0	5	0	0	0	0	5	5	0	6	0	1	3	5	0	5	1	5
4	3	5	0	4	1	3	5	2	0	0	4	0	5	0	2	3	1	2	5	1	4	0	5	2	5	5	3	0	0	2	4	0	3	1	3
3	3	3	1	3	1	1	3	0	1	2	4	1	3	2	1	3	1	2	3	0	2	1	2	3	3	0	5	0	0	4	4	1	4	0	4
1	2	0	2	1	2	3	0	0	2	2	2	1	1	2	1	1	1	4	1	5	5	3	1	0	0	3	0	0	0	2	0	1	1	2	2
5	4	4	5	2	2	1	2	0	5	2	2	2	3	2	2	5	1	3	3	3	2	2	3	2	3	3	3	1	0	2	4	1	4	2	3
4	3	4	3	3	2	2	3	2	2	2	3	2	3	2	1	4	2	2	2	0	2	2	0	2	2	3	3	1	0	2	3	1	3	3	3
4	3	3	5	2	2	0	1	0	5	1	1	1	2	5	6	4	0	6	1	4	5	6	2	3	5	5	3	2	3	3	3	5	3	5	2
5	5	5	2	4	1	1	5	0	0	1	5	0	5	1	1	5	0	5	3	1	3	0	5	4	5	3	4	0	0	3	5	1	5	3	5
3	4	2	1	2	2	2	2	1	0	2	3	1	3	3	1	3	2	4	2	2	3	2	2	2	3	3	3	1	1	2	2	1	3	1	2
3	3	3	3	6	2	1	5	0	3	2	6	0	4	0	0	4	0	1	4	0	5	1	4	2	5	6	5	0	0	2	5	0	4	0	6
5	4	5	2	5	1	1	5	0	0	2	4	2	5	2	1	5	1	3	4	1	1	1	3	3	6	1	4	1	0	3	5	1	5	1	5
4	3	3	3	3	2	3	2	2	2	3	3	2	3	2	2	3	2	4	3	2	2	2	3	2	4	1	4	2	0	2	4	2	4	3	3
5	5	6	5	3	1	1	6	1	2	2	4	0	5	2	1	5	1	4	2	6	3	1	3	3	3	3	3	3	3	3	3	3	2	2	2
6	4	5	0	3	1	1	6	1	0	1	2	1	4	4	1	5	1	6	3	6	6	1	4	2	4	6	5	2	1	4	5	1	3	3	3
6	3	5	2	2	3	5	0	2	3	4	3	4	4	5	2	4	4	5	4	1	3	5	4	3	5	6	4	1	0	2	5	3	3	2	3
3	2	2	4	1	2	4	1	2	4	2	1	4	3	4	4	3	2	3	1	6	6	5	1	3	3	5	1	5	5	1	2	5	3	6	1
2	3	2	2	2	2	2	0	0	1	1	3	0	3	1	0	2	2	3	2	0	3	2	1	1	3	3	3	1	0	2	2	0	2	2	1
5	2	4	0	4	3	3	4	0	2	3	3	4	3	1	2	3	0	2	4	1	3	1	4	3	4	1	4	1	0	3	5	1	5	1	4
4	4	4	3	4	2	1	4	0	2	1	5	1	4	0	0	5	0	4	3	2	4	3	2	4	4	2	3	1	2	3	3	2	3	2	4
6	4	4	5	4	2	3	5	1	2	2	3	2	2	2	2	2	2	3	2	5	2	2	3	3	5	2	3	2	0	2	2	3	2	5	3
3	2	3	4	1	4	2	0	1	5	4	1	3	2	5	5	2	3	4	2	4	4	4	3	2	4	4	2	4	2	1	4	2	4	3	4
3	4	6	0	3	1	1	3	1	1	1	5	0	4	1	0	5	1	3	2	1	2	0	3	4	4	6	5	0	1	5	5	0	2	1	5
6	5	6	0	2	2	2	2	0	0	2	4	0	6	3	0	6	2	6	2	3	5	2	4	2	3	5	5	1	0	5	5	1	4	1	4
3	3	3	3	2	2	2	2	1	2	2	2	1	3	2	1	3	2	5	3	1	4	1	2	3	3	5	5	3	1	3	5
3	3	2	3	2	3	1	1	1	2	2	2	4	2	4	2	2	3	3	2	3	2	6	2	2	4	3	5	3	4	5	5	5	2	5	4
5	3	4	4	4	2	0	3	0	3	2	2	0	3	2	2	3	1	3	4	3	3	1	2	2	4	4	4	0	0	3
5	6	6	0	6	1	0	2	0	0	1	5	0	6	2	1	6	0	0							5	0	5	1	0	5	5	2	5	0	6
4	4	4		1	3	2	2	1	2	2	2	2	3	2	1	3	2	4	3	2	2	2	3	3	3	3	4	2	2	3	4	1	3	3	5
5	5	4	0	3	2	1	2	0	0	1	4	1	5	2	2	4	1	3	2	2	2	1	2	2	4	3	3	0	0	3	4	1	3	2	2
6	5	5	2	5	2	1	5	0	2	2	4	1	5	1	2	5	1	3	2	0	2	2	3	3	5	4	4	1	0	2	4	1	3	2	3
6	5	5	0	6	2	1	3	0	0	1	6	0	4	1	0	4	1	1	4	1	0	1	4	2	3	0	6	0	0	2	6	0	5	0	4
